# Supplementary material for: Exploring the Impact of Workplace Violence in Urban Emergency Departments: A Qualitative Study
Source: Healthcare (Basel). 2025 Mar 20;13(6):679. doi: 10.3390/healthcare13060679 (PMC11941988; doi:10.3390/healthcare13060679)
Supplement: Supplementary file 1 [file healthcare-13-00679-s001.zip]

Archive with 3 entries (2 files):
- Supplementary/
- Supplementary/Supplementary S1- UHN Security Operations WPV Quality Improvement Intro and Consent Form.pdf
- Supplementary/Supplementary S2- UHN Security Operations WPV Quality Improvement Semi-Structured Interview Guide.pdf
